# Supplementary material for: Evolution of Rabies in South America and Inter-Species Dynamics (2009–2018)
Source: Trop Med Infect Dis. 2021 Jun 9;6(2):98. doi: 10.3390/tropicalmed6020098 (PMC8293400; doi:10.3390/tropicalmed6020098)
Supplement: Supplementary file 1 [file tropicalmed-06-00098-s001.zip]

Archive with 1 entries (1 files):
- tropicalmed-1221327-supplementary.pdf
